# Supplementary material for: Non-Covalent Interaction of Folic Acid and 5-Methyltetrahydrofolate with Caseinates Improves the Folates Stability Studied by Multi-Spectroscopic Analysis and Molecular Docking
Source: Foods. 2024 Aug 29;13(17):2756. doi: 10.3390/foods13172756 (PMC11394995; doi:10.3390/foods13172756)
Supplement: Supplementary file 1 [file foods-13-02756-s001.zip]

Archive with 1 entries (1 files):
- foods-3122127-supplementary.pdf
